# Supplementary material for: A unified framework for link prediction based on non-negative matrix factorization with coupling multivariate information
Source: PLoS One. 2018 Nov 29;13(11):e0208185. doi: 10.1371/journal.pone.0208185 (PMC6264521; doi:10.1371/journal.pone.0208185)
Supplement: S1 File — (XLSX) [file pone.0208185.s001.xlsx]

## Sheet: Fig 3 data
lazega	PRE
	0.9	0.8	0.7	0.6	0.5	0.4	0.3	0.2
SASNMF	0.166053	0.220526	0.243772	0.251447	0.248307	0.234229	0.221736	0.215479
AA	0.132105	0.208289	0.241404	0.252171	0.259153	0.258062	0.24317	0.130297
ACT	0.0310526	0.0780263	0.117105	0.144079	0.169894	0.187885	0.197962	0.19703
CN	0.137105	0.185	0.214211	0.211579	0.244286	0.179163	0.230528	0.130297
Jaccard	0.0921053	0.145	0.164035	0.177829	0.181164	0.182115	0.207962	0.130297
Katz	0.130263	0.0360526	0.144825	0.208289	0.240899	0.248414	0.236491	0.221056
RA	0.127105	0.208947	0.240614	0.257697	0.261852	0.258722	0.24317	0.130297
Salton	0.0952632	0.144868	0.161579	0.178684	0.182011	0.186476	0.210113	0.130297
NMF	0.1471	0.191184	0.219474	0.227303	0.22619	0.215419	0.199736	0.176733
MC	0.1084	0.0843421	0.0170175	0.0125658	0.0153439	0.0211013	0.0312075	0.0336964
SPM	0.1742	0.235395	0.262456	0.271908	0.261799	0.24793	0.223057	0.192904
	AUC
	0.9	0.8	0.7	0.6	0.5	0.4	0.3	0.2
SASNMF	0.8003	0.7792	0.7494	0.7288	0.7031	0.66465	0.6274	0.5984
AA	0.7864	0.77625	0.7454	0.7161	0.6816	0.62985	0.58215	0.53235
ACT	0.6485	0.6424	0.6483	0.6426	0.6295	0.6201	0.61135	0.5687
CN	0.77675	0.75595	0.73125	0.70625	0.66745	0.63305	0.5837	0.5339
Jaccard	0.7559	0.73855	0.71815	0.683	0.6575	0.6242	0.57855	0.53015
Katz	0.5876	0.4623	0.6587	0.7084	0.7093	0.6994	0.6673	0.6026
RA	0.7896	0.78355	0.7637	0.7137	0.6808	0.63455	0.5876	0.534
Salton	0.7587	0.7435	0.71755	0.68995	0.6562	0.62175	0.5805	0.5293
NMF	0.7673	0.7441	0.7251	0.70125	0.6783	0.64435	0.616	0.56295
MC	0.6072	0.5398	0.501	0.5	0.5	0.5	0.5	0.5
SPM	0.8014	0.7886	0.7715	0.7558	0.7223	0.6926	0.6404	0.59
facebook	PRE
	0.9	0.8	0.7	0.6	0.5	0.4	0.3	0.2
SASNMF	0.392339	0.457836	0.485536	0.496842	0.49145	0.471603	0.451725	0.386466
AA	0.324708	0.407953	0.460731	0.495877	0.511719	0.514883	0.49292	0.434967
ACT	0.257485	0.33674	0.384425	0.413165	0.43645	0.453796	0.464319	0.466612
CN	0.313596	0.392164	0.439513	0.472244	0.489023	0.490882	0.46414	0.366166
Jaccard	0.31617	0.378085	0.396335	0.394591	0.374643	0.343928	0.298329	0.256542
Katz	0.0162865	0.0547222	0.0904386	0.0680482	0.126819	0.151813	0.183889	0.10553
RA	0.380819	0.467354	0.511628	0.531893	0.536503	0.526618	0.493221	0.435395
Salton	0.300175	0.369488	0.377924	0.372741	0.33783	0.294405	0.249052	0.233999
NMF	0.2907	0.355073	0.378977	0.38992	0.390801	0.37655	0.352172	0.314967
MC	0.3184	0.367368	0.37576	0.332317	0.0955848	0.0958528	0.114845	0.133304
SPM	0.3546	0.412573	0.440409	0.457186	0.461398	0.456072	0.437577	0.398326
	AUC
	0.9	0.8	0.7	0.6	0.5	0.4	0.3	0.2
SASNMF	0.9354	0.9204	0.9101	0.8922	0.878	0.8503	0.8299	0.7716
AA	0.9355	0.93625	0.93	0.92095	0.9027	0.877	0.82265	0.71745
ACT	0.8468	0.845	0.8462	0.8532	0.8476	0.8434	0.8344	0.8233
CN	0.92425	0.92365	0.9191	0.9069	0.88625	0.86415	0.81	0.70405
Jaccard	0.90665	0.90475	0.8927	0.8821	0.85785	0.82335	0.7674	0.69115
Katz	0.3394	0.3879	0.4147	0.355	0.4389	0.4697	0.4002	0.2557
RA	0.9514	0.94585	0.93855	0.92705	0.91545	0.8816	0.8269	0.71355
Salton	0.926	0.90885	0.8954	0.87265	0.8431	0.80945	0.76195	0.68205
NMF	0.9086	0.8879	0.8642	0.8527	0.829	0.80035	0.7726	0.7419
MC	0.8326	0.7954	0.7377	0.6458	0.5005	0.5	0.5	0.5
SPM	0.9294	0.9158	0.905	0.8907	0.8745	0.85745	0.8391	0.8059
cornell	PRE
	0.9	0.8	0.7	0.6	0.5	0.4	0.3	0.2
SASNMF	0.0655172	0.0863158	0.0917647	0.0865263	0.0895789	0.0903158	0.0934737	0.0891579
AA	0.0868966	0.122281	0.127412	0.139895	0.134	0.134632	0.140947	0.142526
ACT	0.0255172	0.00491228	0.00552941	0	0	0	0	0
CN	0.0741379	0.0936842	0.0465882	0.0321053	0.0331579	0.0318947	0.0338947	0.0325263
Jaccard	0.00103448	0.00245614	0.00270588	0.00315789	0.00221053	0.00315789	0.00231579	0.00147368
Katz	0.0358621	0.034386	0.0221176	0.0362105	0.0311579	0.0333684	0.0332632	0.0337895
RA	0.0865517	0.127018	0.128471	0.139895	0.134	0.134632	0.140947	0.142526
Salton	0	0.00122807	0.002	0.00315789	0.00221053	0.00315789	0.00231579	0.00147368
NMF	0.0969	0.0884211	0.0869412	0.0768421	0.0729474	0.0687368	0.0702105	0.0687368
MC	0.0455	0.0333333	0.0101176	0.00326316	0.00273684	0.00378947	0.00347368	0.00326316
SPM	0.1276	0.120351	0.0904706	0.0931579	0.0934737	0.0973684	0.102105	0.100105
	AUC
	0.9	0.8	0.7	0.6	0.5	0.4	0.3	0.2
SASNMF	0.69995	0.6882	0.6758	0.6515	0.65855	0.6575	0.66655	0.65415
AA	0.69725	0.64915	0.59295	0.58045	0.57695	0.57615	0.57015	0.57425
ACT	0.7341	0.69815	0.6011	0.57265	0.5713	0.56795	0.55915	0.57945
CN	0.66725	0.62555	0.57725	0.5628	0.56195	0.5589	0.55785	0.5626
Jaccard	0.6188	0.5912	0.55495	0.55075	0.54465	0.542	0.54645	0.5462
Katz	0.6792	0.6782	0.65305	0.64875	0.65665	0.65	0.65255	0.6551
RA	0.69555	0.64635	0.59435	0.5764	0.5804	0.57715	0.5761	0.5755
Salton	0.61785	0.5874	0.5622	0.5488	0.5435	0.5463	0.5421	0.55
NMF	0.7639	0.6712	0.5746	0.50875	0.495	0.49115	0.47545	0.475
MC	0.5068	0.4863	0.48445	0.4465	0.447	0.46305	0.44685	0.45405
SPM	0.8063	0.7805	0.72745	0.71105	0.70945	0.7128	0.70795	0.70205
texas	PRE
	0.9	0.8	0.7	0.6	0.5	0.4	0.3	0.2
SASNMF	0.0153571	0.035	0.0378824	0.0396907	0.036701	0.0380412	0.0442268	0.0406186
AA	0.0739286	0.11375	0.124706	0.121237	0.123402	0.11866	0.118041	0.124639
ACT	0.0178571	0.03875	0.0435294	0	0	0	0	0
CN	0.0432143	0.0830357	0.036	0.00989691	0.00979381	0.00989691	0.0107216	0.00969072
Jaccard	0.000357143	0.00125	0.00105882	0.00175258	0.00185567	0.00154639	0.00216495	0.00216495
Katz	0.0103571	0.104286	0.0663529	0.0586598	0.0553608	0.0545361	0.0523711	0.0542268
RA	0.07	0.11	0.124353	0.121237	0.123402	0.11866	0.118041	0.124639
Salton	0.000357143	0.00125	0.00105882	0.00175258	0.00185567	0.00154639	0.00216495	0.00216495
NMF	0.0154	0.0198214	0.0191667	0.0176289	0.0156701	0.0160825	0.0163918	0.0148454
MC	0.04	0.0294643	0.0153571	0.107835	0.10866	0.108763	0.111546	0.112784
SPM	0.0314	0.0291071	0.0192857	0.018866	0.0181443	0.0190722	0.0157732	0.0179381
	AUC
	0.9	0.8	0.7	0.6	0.5	0.4	0.3	0.2
SASNMF	0.6398	0.6479	0.63765	0.63745	0.6255	0.6271	0.6356	0.63325
AA	0.68065	0.6418	0.5925	0.5613	0.5596	0.5559	0.5551	0.5647
ACT	0.7002	0.7178	0.66985	0.60945	0.5977	0.60745	0.6119	0.611
CN	0.6489	0.6103	0.57705	0.54235	0.5449	0.5457	0.5435	0.5514
Jaccard	0.5794	0.5736	0.5528	0.5333	0.52825	0.529	0.5318	0.5335
Katz	0.33915	0.6917	0.6778	0.64955	0.6539	0.65745	0.6614	0.67915
RA	0.6748	0.642	0.5852	0.5602	0.5562	0.5621	0.56035	0.5636
Salton	0.5765	0.57255	0.54505	0.53325	0.5348	0.5356	0.53385	0.53445
NMF	0.665	0.61335	0.60105	0.5323	0.55205	0.5523	0.5567	0.55
MC	0.4354	0.4695	0.4383	0.5242	0.5235	0.5217	0.5251	0.52965
SPM	0.7274	0.70745	0.6669	0.6269	0.62595	0.62065	0.62855	0.62345
washington	PRE
	0.9	0.8	0.7	0.6	0.5	0.4	0.3	0.2
SASNMF	0.0451351	0.0539189	0.0607273	0.0585034	0.0552318	0.0584106	0.0562914	0.0540397
AA	0.0872973	0.117838	0.107636	0.117483	0.112318	0.116954	0.118411	0.118013
ACT	0	0.00027027	0.001	0.000748299	0	0	0	0
CN	0.0891892	0.0789189	0.0712727	0.0235374	0.018543	0.0189404	0.0202649	0.0209272
Jaccard	0	0.000135135	0.000454545	0.00170068	0.00251656	0.00278146	0.00225166	0.00172185
Katz	0.0221622	0.0414865	0.0587273	0.0317007	0.0405298	0.0365563	0.0390728	0.0374834
RA	0.0791892	0.112027	0.108182	0.117347	0.112318	0.116954	0.118411	0.118013
Salton	0	0	0.000454545	0.00163265	0.00251656	0.00278146	0.00225166	0.00172185
NMF	0.0108	0.0251351	0.0283636	0.0297279	0.0317881	0.0321192	0.0313245	0.03
MC	0.02	0.0113514	0.0145455	0.00959184	0.00728477	0.00794702	0.00662252	0.00682119
SPM	0.02	0.0339189	0.0386364	0.0354422	0.0376821	0.0360927	0.0364901	0.0342384
	AUC
	0.9	0.8	0.7	0.6	0.5	0.4	0.3	0.2
SASNMF	0.6886	0.6878	0.6845	0.6972	0.6898	0.6966	0.682	0.6922
AA	0.6919	0.6589	0.61445	0.5735	0.5643	0.573	0.5641	0.5666
ACT	0.65125	0.6649	0.6466	0.6049	0.5751	0.5804	0.5839	0.579
CN	0.66085	0.6375	0.6073	0.56	0.5482	0.564	0.5602	0.5547
Jaccard	0.60625	0.6033	0.5826	0.55615	0.5495	0.5488	0.5514	0.5404
Katz	0.3898	0.39255	0.6713	0.6898	0.685	0.6741	0.6806	0.6818
RA	0.6925	0.65665	0.6184	0.5673	0.5687	0.5717	0.5633	0.5584
Salton	0.6081	0.59885	0.5776	0.5537	0.5502	0.5437	0.5532	0.5413
NMF	0.6868	0.64555	0.56795	0.43245	0.49615	0.5024	0.5092	0.4567
MC	0.477	0.5439	0.54935	0.482	0.44315	0.4388	0.42405	0.4427
SPM	0.7615	0.74245	0.71165	0.6308	0.63615	0.63615	0.63405	0.62915

## Sheet: Fig 4  different K for lazega
lazega-lawyer data
k-Pre
	0.9	0.8	0.7	0.6	0.5	0.4	0.3	0.2
6	0.126579	0.178684	0.204912	0.221776	0.232487	0.234009	0.231774	0.231584
7	0.159474	0.204868	0.223596	0.234474	0.232751	0.239075	0.23083	0.225314
8	0.167368	0.217237	0.241228	0.247368	0.239153	0.235595	0.226528	0.222871
9	0.171579	0.229605	0.245877	0.248487	0.246614	0.229912	0.225849	0.216271
10	0.170789	0.223816	0.247193	0.249671	0.246243	0.238767	0.223283	0.212442
11	0.16	0.216316	0.239123	0.247632	0.234815	0.233568	0.216717	0.208152
12	0.162105	0.215395	0.234386	0.239211	0.236032	0.22185	0.214302	0.203201
k-AUC
	0.9	0.8	0.7	0.6	0.5	0.4	0.3	0.2
6	0.772	0.7616	0.7404	0.72	0.7059	0.6795	0.6573	0.6383
7	0.7958	0.766	0.7438	0.7265	0.6971	0.6737	0.6412	0.6194
8	0.8027	0.7767	0.7569	0.7236	0.6956	0.6621	0.6402	0.62135
9	0.7892	0.7774	0.7611	0.7177	0.6964	0.6607	0.6377	0.59875
10	0.7861	0.7607	0.7602	0.7162	0.6821	0.6501	0.6267	0.5935
11	0.7886	0.7542	0.7339	0.711	0.6751	0.6534	0.6207	0.5851
12	0.7739	0.7478	0.7224	0.7019	0.6727	0.6428	0.6046	0.5815
k-Pre
	0.9	0.8	0.7	0.6	0.5	0.4	0.3	0.2
6	0.126579	0.178684	0.204912	0.221776	0.232487	0.234009	0.231774	0.231584
7	0.159474	0.204868	0.223596	0.234474	0.232751	0.239075	0.23083	0.225314
8	0.167368	0.217237	0.241228	0.247368	0.239153	0.235595	0.226528	0.222871
9	0.171579	0.229605	0.245877	0.248487	0.246614	0.229912	0.225849	0.216271
10	0.170789	0.223816	0.247193	0.249671	0.246243	0.238767	0.223283	0.212442
11	0.16	0.216316	0.239123	0.247632	0.234815	0.233568	0.216717	0.208152
12	0.162105	0.215395	0.234386	0.239211	0.236032	0.22185	0.214302	0.203201
AA	0.139474	0.207707	0.236892	0.251541	0.257445	0.255714	0.242938	0.132537
ACT	0.0260526	0.0775376	0.11797	0.14468	0.167324	0.186595	0.199164	0.198793
CN	0.139586	0.18218	0.206241	0.207942	0.242071	0.180025	0.230609	0.132537
Jaccard	0.0922932	0.139229	0.165338	0.176748	0.179063	0.182901	0.207741	0.132537
Katz	0.119774	0.0365977	0.138496	0.204709	0.24124	0.24825	0.236906	0.221075
RA	0.131353	0.208891	0.23891	0.255216	0.262396	0.256155	0.242938	0.132537
Salton	0.0977444	0.141184	0.163095	0.177472	0.18198	0.186457	0.208787	0.132537
NMF	0.1471	0.191184	0.219474	0.227303	0.22619	0.215419	0.199736	0.176733
MC	0.1084	0.0843421	0.0170175	0.0125658	0.0153439	0.0211013	0.0312075	0.0336964
SPM	0.1742	0.235395	0.262456	0.271908	0.261799	0.24793	0.223057	0.192904
k-AUC
	0.9	0.8	0.7	0.6	0.5	0.4	0.3	0.2
6	0.772	0.7616	0.7404	0.72	0.7059	0.6795	0.6573	0.6383
7	0.7958	0.766	0.7438	0.7265	0.6971	0.6737	0.6412	0.6194
8	0.8027	0.7767	0.7569	0.7236	0.6956	0.6621	0.6402	0.62135
9	0.7892	0.7774	0.7611	0.7177	0.6964	0.6607	0.6377	0.59875
10	0.7861	0.7607	0.7602	0.7162	0.6821	0.6501	0.6267	0.5935
11	0.7886	0.7542	0.7339	0.711	0.6751	0.6534	0.6207	0.5851
12	0.7739	0.7478	0.7224	0.7019	0.6727	0.6428	0.6046	0.5815
AA	0.792679	0.7741	0.747657	0.714736	0.678821	0.633829	0.584764	0.534443
ACT	0.6499	0.649014	0.642029	0.634629	0.632443	0.619921	0.607593	0.577771
CN	0.779129	0.758429	0.733571	0.707064	0.667986	0.629707	0.580786	0.534286
Jaccard	0.753643	0.735979	0.7136	0.685793	0.658857	0.620771	0.578271	0.5333
Katz	0.585571	0.452971	0.640657	0.705514	0.713343	0.693043	0.666857	0.605486
RA	0.797214	0.773871	0.746379	0.71635	0.680671	0.633743	0.583086	0.533586
Salton	0.760479	0.743986	0.718664	0.690686	0.656379	0.620943	0.577129	0.533343
NMF	0.7673	0.7441	0.7251	0.70125	0.6783	0.64435	0.616	0.56295
MC	0.6072	0.5398	0.501	0.5	0.5	0.5	0.5	0.5
SPM	0.8014	0.7886	0.7715	0.7558	0.7223	0.6926	0.6404	0.59

## Sheet: ranking-position
AUC	Lazega	Facebook	Cornell	Texas	Washington	Mean		AUC	Karate	Jazz	USAir	PolitB	Celegans	NetSci	Metabolic	Adjnoun	Mean
SASNMF	4	3	9	15	10	8.2		AA+SASNMF	2	6	5	1	2	8	4	2	3.75
AA+SASNMF	9	11	4	8	5	7.4		CN+SASNMF	6	11	10	12	7	6	9	10	8.875
CN+SASNMF	13	9	3	10	6	8.2		RA+SASNMF	9	8	11	11	8	9	10	12	9.75
RA+SASNMF	11	8	2	9	3	6.6		Salton+SASNMF	3	10	6	7	5	7	6	7	6.375
Salton+SASNMF	10	7	5	7	4	6.6		AA	8	3	2	2	4	2	2	5	3.5
A(=AA)+SASNMF	5	14	9	3	7	7.6		CN	10	7	3	4	6	5	3	4	5.25
A(=CN)+ SASNMF	2	15	15	12	13	11.4		RA	7	1	1	3	3	4	1	6	3.25
A(=RA)+ SASNMF	1	13	8	2	1	5		Salton	12	2	7	8	11	1	7	11	7.375
A(=Salton)+ SASNMF	17	18	16	18	16	17		Jaccard	13	5	8	9	10	3	11	9	8.5
AA	7	2	11	5	9	6.8		Katz	4	14	14	14	14	10	14	14	12.25
CN	8	6	14	13	14	11		ACT	11	13	9	6	12	14	12	1	9.75
RA	6	1	12	6	8	6.6		NMF	5	9	12	10	9	12	8	8	9.125
Salton	14	5	18	17	17	14.2		SPM	1	4	4	5	1	11	5	3	4.25
Jaccard	15	12	17	16	18	15.6		MC	14	12	13	13	13	13	13	13	13
Katz	20	20	13	20	20	18.6
ACT	18	16	7	4	15	12		Precision	Karate	Jazz	USAir	PolitB	Celegans	NetSci	Metabolic	Adjnoun	Mean
NMF	12	10	6	11	11	10		AA+SASNMF	4	7	6	2	5	7	3	4	4.75
SPM	3	4	1	1	2	2.2		CN+SASNMF	3	5	10	10	6	10	9	8	7.625
MC	19	17	19	19	19	18.6		RA+SASNMF	5	4	11	9	4	8	7	9	7.125
NMF-LP	16	19	10	14	12	14.2		Salton+SASNMF	2	3	8	7	3	9	4	7	5.375
								AA	9	10	3	4	8	2	6	2	5.5
PRE	Lazega	Facebook	Cornell	Texas	Washington	Mean		CN	11	12	4	3	10	5	10	3	7.25
SASNMF	2	1	12	15	7	7.4		RA	7	8	1	6	9	1	2	5	4.875
AA+SASNMF	3	10	6	11	14	8.8		Salton	14	9	14	14	14	3	12	12	11.5
CN+SASNMF	6	13	5	14	12	10		Jaccard	13	11	12	13	13	4	13	11	11.25
RA+SASNMF	4	12	9	10	13	9.6		Katz	8	14	13	12	12	13	14	13	12.375
Salton+SASNMF	5	9	7	13	11	9		ACT	12	13	7	11	11	14	11	1	10
A(=AA)+SASNMF	12	16	3	1	1	6.6		NMF	6	6	9	8	2	11	8	10	7.5
A(=CN)+ SASNMF	7	15	10	5	3	8		SPM	1	2	5	5	1	6	1	6	3.375
A(=RA)+ SASNMF	12	11	2	2	2	5.8		MC	10	1	2	1	7	12	5	8	5.75
A(=Salton)+ SASNMF	18	19	18	18	15	17.6
AA	11	4	8	3	5	6.2
CN	10	7	11	6	4	7.6
RA	14	2	9	4	6	7
Salton	16	8	18	17	15	14.8
Jaccard	17	6	17	17	15	14.4
Katz	13	20	15	16	8	14.4
ACT	19	17	16	12	15	15.8
NMF	8	14	4	15	13	10.8
SPM	1	3	1	8	10	4.6
MC	15	5	14	7	9	10
NMF-LP	9	18	13	9	11	12

## Sheet: MC method
network	Lazega	Facebook	Cornell	Texas	Washington	Karate	Jazz	USAir	PolitB	Celegans	NetSci	Metabolic	Adjnoun
lambda	0.16	0.08	0.32	0.16	0.25	0.23	0.13	0.1	0.07	0.1	0.26	0.1	0.15
